# Supplementary material for: Population-size history inferences from the coho salmon (Oncorhynchus kisutch) genome
Source: G3 (Bethesda). 2023 Feb 10;13(4):jkad033. doi: 10.1093/g3journal/jkad033 (PMC10085799; doi:10.1093/g3journal/jkad033)
Supplement: jkad033_Supplementary_Data [file jkad033_supplementary_data.zip]

Archive with 2 entries (2 files):
- File_S1_G3-2022-403948.xlsx
- Supplemental_Material_Legends_G3-2022-403948.docx
