# Supplementary material for: Population-size history inferences from the coho salmon (Oncorhynchus kisutch) genome
Source: G3 (Bethesda). 2023 Feb 10;13(4):jkad033. doi: 10.1093/g3journal/jkad033 (PMC10085799; doi:10.1093/g3journal/jkad033)
Supplement: jkad033_Supplementary_Data [file jkad033_supplementary_data.zip › File_S1_G3-2022-403948.xlsx]

## Sheet: MetaData
ID	Region	Sex (M=Male, F=Female, U=Unknown)	Latitude	Longitude	Pop	PC1	PC2	BioProject	BioSample	SRA Run	SRA Experiment	Collection Date	Development Stage
Berners_River_6	Alaska	F	58.843	-134.982	Berners	-0.100891	-0.0543556	PRJNA401427	SAMN07605140	SRR6006794	SRX3161568	2013-10-25	Adult
Berners_River_9	Alaska	F	58.843	-134.982	Berners	-0.0961771	-0.0513745	PRJNA401427	SAMN07605141	SRR6006795	SRX3161567	2013-10-25	Adult
Berners_River_10	Alaska	M	58.843	-134.982	Berners	-0.0998196	-0.0535776	PRJNA401427	SAMN07605142	SRR6006792	SRX3161570	2013-10-25	Adult
Berners_River_12	Alaska	M	58.843	-134.982	Berners	-0.0943565	-0.0543601	PRJNA401427	SAMN07605143	SRR6006793	SRX3161569	2013-10-25	Adult
Berners_River_13	Alaska	M	58.843	-134.982	Berners	-0.0952901	-0.0554413	PRJNA401427	SAMN07605144	SRR6006790	SRX3161572	2013-10-25	Adult
Capilano_River_1	South BC	F	49.321	-123.14	Capilano	-0.0313207	-0.0172738	PRJNA401427	SAMN07605160	SRR6006784	SRX3161578	2014	Adult
Capilano_River_2	South BC	F	49.321	-123.14	Capilano	-0.0254985	-0.0135123	PRJNA401427	SAMN07605161	SRR6006783	SRX3161579	2014	Adult
Capilano_River_3	South BC	F	49.321	-123.14	Capilano	-0.0270345	-0.00546913	PRJNA401427	SAMN07605162	SRR6006782	SRX3161580	2014	Adult
Capilano_River_4	South BC	F	49.321	-123.14	Capilano	-0.0299606	-0.0226193	PRJNA401427	SAMN07605163	SRR6006781	SRX3161581	2014	Adult
Capilano_River_5	South BC	F	49.321	-123.14	Capilano	-0.0239894	-0.00764417	PRJNA401427	SAMN07605164	SRR6006780	SRX3161582	2014	Adult
Chile_65	Aquaculture 1	F	NA	NA	Chile	-0.0138894	0.0506007	PRJNA401427	SAMN07605195	SRR6006766	SRX3161596	2015	Adult
Chile_66	Aquaculture 1	F	NA	NA	Chile	-0.0126768	0.0415452	PRJNA401427	SAMN07605196	SRR6006803	SRX3161559	2015	Adult
Chile_69	Aquaculture 1	F	NA	NA	Chile	-0.0126706	0.049364	PRJNA401427	SAMN07605197	SRR6006804	SRX3161558	2015	Adult
Chile_70	Aquaculture 1	F	NA	NA	Chile	-0.0105023	0.0470474	PRJNA401427	SAMN07605198	SRR6006785	SRX3161577	2015	Adult
Chile_72	Aquaculture 1	F	NA	NA	Chile	-0.0147015	0.0483833	PRJNA401427	SAMN07605199	SRR6006796	SRX3161566	2015	Adult
Deschutes_River_1	Oregon_California	M	44.86	-121.245	Deschutes	0.115332	0.25144	PRJNA401427	SAMN07605185	SRR6006771	SRX3161591	2014-01-03	Adult
Deschutes_River_2	Oregon_California	M	44.86	-121.245	Deschutes	0.122086	0.269274	PRJNA401427	SAMN07605186	SRR6006774	SRX3161588	2014-01-03	Adult
Deschutes_River_4	Oregon_California	F	44.86	-121.245	Deschutes	0.116526	0.240743	PRJNA401427	SAMN07605187	SRR6006773	SRX3161589	2014-01-03	Adult
Deschutes_River_5	Oregon_California	F	44.86	-121.245	Deschutes	0.10947	0.219141	PRJNA401427	SAMN07605188	SRR6006776	SRX3161586	2014-01-03	Adult
Deschutes_River_7	Oregon_California	M	44.86	-121.245	Deschutes	0.102277	0.204409	PRJNA401427	SAMN07605189	SRR6006775	SRX3161587	2014-01-03	Adult
IC-1-2013	South BC	F	49.176	-122.154	Inch	0.0123679	-0.0721377	PRJNA401427	SAMN07605172	SRR6006817	SRX3161545	2015-04-09	Juvenile
IC-2-2013	South BC	F	49.176	-122.154	Inch	0.0153748	-0.0808224	PRJNA401427	SAMN07605173	SRR6006818	SRX3161544	2015-04-09	Juvenile
IC-3-2013	South BC	F	49.176	-122.154	Inch	0.017742	-0.0680287	PRJNA401427	SAMN07605174	SRR6006819	SRX3161543	2015-04-09	Juvenile
IC-A-2013	South BC	M	49.176	-122.154	Inch	0.0161735	-0.0804409	PRJNA401427	SAMN07605170	SRR6006815	SRX3161547	2015-04-09	Juvenile
IC-B-2013	South BC	M	49.176	-122.154	Inch	0.0157697	-0.0740665	PRJNA401427	SAMN07605171	SRR6006816	SRX3161546	2015-04-09	Juvenile
IC4096	South BC	M	49.176	-122.154	Inch	0.016405	-0.166688	PRJNA808051	SAMN26023517	SRR18059550	SRX14211614	Unknown	Unknown
IC0039	South BC	M	49.176	-122.154	Inch	0.0207441	-0.165591	PRJNA808051	SAMN26023522	SRR18059545	SRX14211619	Unknown	Unknown
IC3613	South BC	M	49.176	-122.154	Inch	0.021429	-0.169799	PRJNA808051	SAMN26023523	SRR18059543	SRX14211621	Unknown	Unknown
K_056	North BC	F	54.035	-128.685	Kitimat	-0.0738212	-0.0543225	PRJNA808051	SAMN26023498	SRR18059571	SRX14211593	Unknown	Unknown
K_020	North BC	F	54.035	-128.685	Kitimat	-0.0699431	-0.0436299	PRJNA808051	SAMN26023496	SRR18059573	SRX14211591	Unknown	Unknown
K_039	North BC	F	54.035	-128.685	Kitimat	-0.0734097	-0.0568092	PRJNA808051	SAMN26023497	SRR18059572	SRX14211592	Unknown	Unknown
K_064	North BC	F	54.035	-128.685	Kitimat	-0.0722394	-0.0563436	PRJNA808051	SAMN26023499	SRR18059570	SRX14211594	Unknown	Unknown
K_248	North BC	M	54.035	-128.685	Kitimat	-0.0729761	-0.0539432	PRJNA808051	SAMN26023500	SRR18059569	SRX14211595	Unknown	Unknown
K_256	North BC	M	54.035	-128.685	Kitimat	-0.0721749	-0.0481508	PRJNA808051	SAMN26023501	SRR18059568	SRX14211596	Unknown	Unknown
K_238	North BC	M	54.035	-128.685	Kitimat	-0.0753662	-0.04802	PRJNA808051	SAMN26023502	SRR18059567	SRX14211597	Unknown	Unknown
K_096	North BC	F	54.035	-128.685	Kitimat	-0.0781046	-0.0555357	PRJNA808051	SAMN26023503	SRR18059565	SRX14211599	Unknown	Unknown
K_260	North BC	M	54.035	-128.685	Kitimat	-0.0711115	-0.0474698	PRJNA808051	SAMN26023504	SRR18059564	SRX14211600	Unknown	Unknown
K_276	North BC	M	54.035	-128.685	Kitimat	-0.0740006	-0.0565362	PRJNA808051	SAMN26023506	SRR18059562	SRX14211602	Unknown	Unknown
Klamath_1	Oregon_California	M	41.93	-122.443	Klamath	0.0990266	0.238523	PRJNA401427	SAMN07605190	SRR6006801	SRX3161561	2015	Juvenile
Klamath_2	Oregon_California	M	41.93	-122.443	Klamath	0.104131	0.252553	PRJNA401427	SAMN07605191	SRR6006802	SRX3161560	2015	Juvenile
Klamath_3	Oregon_California	M	41.93	-122.443	Klamath	0.0959304	0.226718	PRJNA401427	SAMN07605192	SRR6006799	SRX3161563	2015	Juvenile
Klamath_4	Oregon_California	F	41.93	-122.443	Klamath	0.105795	0.248427	PRJNA401427	SAMN07605193	SRR6006800	SRX3161562	2015	Juvenile
Klamath_6	Oregon_California	M	41.93	-122.443	Klamath	0.0961873	0.23184	PRJNA401427	SAMN07605194	SRR6006765	SRX3161597	2015	Juvenile
Kwethluk_River_1	Alaska	M	60.812	-161.432	Kwethluk	-0.127218	-0.0535669	PRJNA401427	SAMN07605145	SRR6006791	SRX3161571	2009-07-28	Adult
Kwethluk_River_2	Alaska	M	60.812	-161.432	Kwethluk	-0.126789	-0.0580489	PRJNA401427	SAMN07605146	SRR6006788	SRX3161574	2009-07-28	Adult
Kwethluk_River_4	Alaska	M	60.812	-161.432	Kwethluk	-0.127998	-0.0535863	PRJNA401427	SAMN07605147	SRR6006789	SRX3161573	2009-07-28	Adult
Kwethluk_River_5	Alaska	F	60.812	-161.432	Kwethluk	-0.125197	-0.0556934	PRJNA401427	SAMN07605148	SRR6006797	SRX3161565	2009-07-28	Adult
Kwethluk_River_6	Alaska	M	60.812	-161.432	Kwethluk	-0.127503	-0.058747	PRJNA401427	SAMN07605149	SRR6006798	SRX3161564	2009-07-28	Adult
Pa-1-2007	North BC	M	53.052	-132.032	Pallant	-0.0853954	-0.0336313	PRJNA401427	SAMN07605150	SRR6006813	SRX3161549	2007	Adult
Pa-2-2007	North BC	M	53.052	-132.032	Pallant	-0.0854852	-0.0346315	PRJNA401427	SAMN07605151	SRR6006814	SRX3161548	2007	Adult
Pa-3-2007	North BC	M	53.052	-132.032	Pallant	-0.0856937	-0.036404	PRJNA401427	SAMN07605152	SRR6006811	SRX3161551	2007	Adult
Pallant_Creek_4	North BC	M	53.052	-132.032	Pallant	-0.0867228	-0.0373649	PRJNA401427	SAMN07605153	SRR6006812	SRX3161550	2007	Adult
Pallant_Creek_6	North BC	M	53.052	-132.032	Pallant	-0.0880656	-0.038058	PRJNA401427	SAMN07605154	SRR6006809	SRX3161553	2007	Adult
Quilcene_River_2	Washington	F	47.81	-122.913	Quilcene	-0.00216899	0.049509	PRJNA401427	SAMN07605175	SRR6006820	SRX3161542	2012-10-01	Adult
Quilcene_River_3	Washington	F	47.81	-122.913	Quilcene	-0.00374293	0.0556081	PRJNA401427	SAMN07605176	SRR6006821	SRX3161541	2012-10-01	Adult
Quilcene_River_5	Washington	M	47.81	-122.913	Quilcene	-0.00462833	0.0528686	PRJNA401427	SAMN07605177	SRR6006822	SRX3161540	2012-10-01	Adult
Quilcene_River_6	Washington	M	47.81	-122.913	Quilcene	-0.00191472	0.0469615	PRJNA401427	SAMN07605178	SRR6006823	SRX3161539	2012-10-01	Adult
Quilcene_River_8	Washington	M	47.81	-122.913	Quilcene	-0.00491715	0.0512545	PRJNA401427	SAMN07605179	SRR6006824	SRX3161538	2012-10-01	Adult
Robertson_Creek_1	South BC	M	49.338	-124.981	Robertson	-0.0482557	0.0188084	PRJNA401427	SAMN07605155	SRR6006810	SRX3161552	2014	Adult
Robertson_Creek_2	South BC	M	49.338	-124.981	Robertson	-0.0479068	0.0175169	PRJNA401427	SAMN07605156	SRR6006807	SRX3161555	2014	Adult
Robertson_Creek_3	South BC	M	49.338	-124.981	Robertson	-0.0511261	0.0227539	PRJNA401427	SAMN07605157	SRR6006808	SRX3161554	2014	Adult
Robertson_Creek_4	South BC	M	49.338	-124.981	Robertson	-0.0504375	0.0181501	PRJNA401427	SAMN07605158	SRR6006805	SRX3161557	2014	Adult
Robertson_Creek_5	South BC	M	49.338	-124.981	Robertson	-0.0485421	0.018977	PRJNA401427	SAMN07605159	SRR6006806	SRX3161556	2014	Adult
Salmon_River_1	South BC	F	50.703	-119.31	Salmon	0.34922	-0.184518	PRJNA401427	SAMN07605165	SRR6006779	SRX3161583	2014	Adult
Salmon_River_2	South BC	F	50.703	-119.31	Salmon	0.358572	-0.195881	PRJNA401427	SAMN07605166	SRR6006778	SRX3161584	2014	Adult
Salmon_River_3	South BC	F	50.703	-119.31	Salmon	0.372998	-0.206181	PRJNA401427	SAMN07605167	SRR6006777	SRX3161585	2014	Adult
Salmon_River_4	South BC	F	50.703	-119.31	Salmon	0.339375	-0.182499	PRJNA401427	SAMN07605168	SRR6006787	SRX3161575	2014	Adult
Salmon_River_6	South BC	F	50.703	-119.31	Salmon	0.369358	-0.213709	PRJNA401427	SAMN07605169	SRR6006786	SRX3161576	2014	Adult
Tsoo_Yess_River_1	Washington	M	48.29	-124.651	Tsooyess	0.00221991	0.0709641	PRJNA401427	SAMN07605180	SRR6006768	SRX3161594	2012-11-20	Adult
Tsoo_Yess_River_2	Washington	F	48.29	-124.651	Tsooyess	0.00222429	0.0701657	PRJNA401427	SAMN07605181	SRR6006767	SRX3161595	2012-11-20	Adult
Tsoo_Yess_River_4	Washington	M	48.29	-124.651	Tsooyess	0.000698121	0.0832895	PRJNA401427	SAMN07605182	SRR6006770	SRX3161592	2012-11-20	Adult
Tsoo_Yess_River_5	Washington	M	48.29	-124.651	Tsooyess	-0.00186212	0.0861993	PRJNA401427	SAMN07605183	SRR6006769	SRX3161593	2012-11-20	Adult
Tsoo_Yess_River_7	Washington	M	48.29	-124.651	Tsooyess	-0.000889114	0.0625129	PRJNA401427	SAMN07605184	SRR6006772	SRX3161590	2012-11-20	Adult
W047	Washington	M	47.87	-121.72	Wallace	-0.0236854	-0.0189769	PRJNA808051	SAMN26023453	SRR18059614	SRX14211550	Unknown	Unknown
W056	Washington	U	47.87	-121.72	Wallace	-0.0263541	-0.0164008	PRJNA808051	SAMN26023454	SRR18059613	SRX14211551	Unknown	Unknown
W054	Washington	U	47.87	-121.72	Wallace	-0.0273964	-0.0241327	PRJNA808051	SAMN26023455	SRR18059602	SRX14211562	Unknown	Unknown
W024	Washington	M	47.87	-121.72	Wallace	-0.0243976	-0.0122371	PRJNA808051	SAMN26023456	SRR18059591	SRX14211573	Unknown	Unknown
W042	Washington	M	47.87	-121.72	Wallace	-0.0228392	-0.0199518	PRJNA808051	SAMN26023457	SRR18059577	SRX14211587	Unknown	Unknown
W046	Washington	M	47.87	-121.72	Wallace	-0.0255842	-0.0218719	PRJNA808051	SAMN26023458	SRR18059566	SRX14211598	Unknown	Unknown
W055	Washington	U	47.87	-121.72	Wallace	-0.0255832	-0.0160054	PRJNA808051	SAMN26023459	SRR18059555	SRX14211609	Unknown	Unknown
W040	Washington	M	47.87	-121.72	Wallace	-0.0214771	-0.0160816	PRJNA808051	SAMN26023460	SRR18059544	SRX14211620	Unknown	Unknown
W051	Washington	M	47.87	-121.72	Wallace	-0.0236077	-0.0157262	PRJNA808051	SAMN26023520	SRR18059547	SRX14211617	Unknown	Unknown
W060	Washington	U	47.87	-121.72	Wallace	-0.0230183	-0.00943863	PRJNA808051	SAMN26023521	SRR18059546	SRX14211618	Unknown	Unknown

## Sheet: Kinship
### Kinship values were identified from the LD filtered SNPs (see Table 2)
### Plink 2 --make-king square was the program and parameter used to calculate
### The program pheatmap in R was used to generate the plot
### Individuals with 1st degree relationships are in the column Kinship >= 0.177
Order	Individuals (order of figure)	Region	Sex (M=Male, F=Female, U=Unknown)	Latitude	Longitude	Pop	Kinship >= 0.177
1	IC-A-2013	South BC	M	49.176	-122.154	Inch
2	IC-B-2013	South BC	M	49.176	-122.154	Inch
3	IC-1-2013	South BC	F	49.176	-122.154	Inch
4	IC-2-2013	South BC	F	49.176	-122.154	Inch
5	IC-3-2013	South BC	F	49.176	-122.154	Inch
6	Pa-1-2007	North BC	M	53.052	-132.032	Pallant
7	Pa-2-2007	North BC	M	53.052	-132.032	Pallant
8	Pa-3-2007	North BC	M	53.052	-132.032	Pallant
9	Chile_65	Aquaculture 1	F	NA	NA	Chile	0.192207
10	Chile_66	Aquaculture 1	F	NA	NA	Chile
11	Chile_69	Aquaculture 1	F	NA	NA	Chile
12	Chile_70	Aquaculture 1	F	NA	NA	Chile
13	Chile_72	Aquaculture 1	F	NA	NA	Chile	0.192207
14	Klamath_1	Oregon_California	M	41.93	-122.443	Klamath
15	Klamath_2	Oregon_California	M	41.93	-122.443	Klamath
16	Klamath_3	Oregon_California	M	41.93	-122.443	Klamath
17	Klamath_4	Oregon_California	F	41.93	-122.443	Klamath
18	Klamath_6	Oregon_California	M	41.93	-122.443	Klamath
19	Berners_River_9	Alaska	F	58.843	-134.982	Berners
20	Berners_River_10	Alaska	M	58.843	-134.982	Berners
21	Berners_River_12	Alaska	M	58.843	-134.982	Berners
22	Berners_River_13	Alaska	M	58.843	-134.982	Berners
23	Kwethluk_River_1	Alaska	M	60.812	-161.432	Kwethluk
24	Kwethluk_River_2	Alaska	M	60.812	-161.432	Kwethluk
25	Kwethluk_River_4	Alaska	M	60.812	-161.432	Kwethluk
26	Kwethluk_River_5	Alaska	F	60.812	-161.432	Kwethluk
27	Kwethluk_River_6	Alaska	M	60.812	-161.432	Kwethluk
28	Quilcene_River_2	Washington	F	47.81	-122.913	Quilcene
29	Quilcene_River_3	Washington	F	47.81	-122.913	Quilcene
30	Quilcene_River_5	Washington	M	47.81	-122.913	Quilcene
31	Quilcene_River_6	Washington	M	47.81	-122.913	Quilcene
32	Quilcene_River_8	Washington	M	47.81	-122.913	Quilcene
33	Tsoo_Yess_River_1	Washington	M	48.29	-124.651	Tsooyess
34	Tsoo_Yess_River_2	Washington	F	48.29	-124.651	Tsooyess
35	Tsoo_Yess_River_4	Washington	M	48.29	-124.651	Tsooyess
36	Tsoo_Yess_River_5	Washington	M	48.29	-124.651	Tsooyess
37	Tsoo_Yess_River_7	Washington	M	48.29	-124.651	Tsooyess
38	Deschutes_River_1	Oregon_California	M	44.86	-121.245	Deschutes
39	Deschutes_River_2	Oregon_California	M	44.86	-121.245	Deschutes
40	Deschutes_River_4	Oregon_California	F	44.86	-121.245	Deschutes
41	Capilano_River_5	South BC	F	49.321	-123.14	Capilano
42	Pallant_Creek_4	North BC	M	53.052	-132.032	Pallant
43	Pallant_Creek_6	North BC	M	53.052	-132.032	Pallant
44	Berners_River_6	Alaska	F	58.843	-134.982	Berners
45	Deschutes_River_5	Oregon_California	F	44.86	-121.245	Deschutes
46	Deschutes_River_7	Oregon_California	M	44.86	-121.245	Deschutes
47	Salmon_River_1	South BC	F	50.703	-119.31	Salmon
48	Salmon_River_2	South BC	F	50.703	-119.31	Salmon
49	Salmon_River_3	South BC	F	50.703	-119.31	Salmon
50	Salmon_River_4	South BC	F	50.703	-119.31	Salmon
51	Salmon_River_6	South BC	F	50.703	-119.31	Salmon
52	Robertson_Creek_1	South BC	M	49.338	-124.981	Robertson
53	Robertson_Creek_2	South BC	M	49.338	-124.981	Robertson
54	Robertson_Creek_3	South BC	M	49.338	-124.981	Robertson
55	Robertson_Creek_4	South BC	M	49.338	-124.981	Robertson
56	Robertson_Creek_5	South BC	M	49.338	-124.981	Robertson
57	Capilano_River_1	South BC	F	49.321	-123.14	Capilano
58	Capilano_River_2	South BC	F	49.321	-123.14	Capilano
59	Capilano_River_3	South BC	F	49.321	-123.14	Capilano
60	Capilano_River_4	South BC	F	49.321	-123.14	Capilano
61	W047	Washington	M	47.87	-121.72	Wallace
62	W056	Washington	U	47.87	-121.72	Wallace
63	W054	Washington	U	47.87	-121.72	Wallace
64	W024	Washington	M	47.87	-121.72	Wallace
65	W042	Washington	M	47.87	-121.72	Wallace
66	W046	Washington	M	47.87	-121.72	Wallace
67	W055	Washington	U	47.87	-121.72	Wallace
68	W040	Washington	M	47.87	-121.72	Wallace
69	K_056	North BC	F	54.035	-128.685	Kitimat
70	K_020	North BC	F	54.035	-128.685	Kitimat
71	K_039	North BC	F	54.035	-128.685	Kitimat
72	K_064	North BC	F	54.035	-128.685	Kitimat
73	K_248	North BC	M	54.035	-128.685	Kitimat
74	K_256	North BC	M	54.035	-128.685	Kitimat
75	K_238	North BC	M	54.035	-128.685	Kitimat
76	K_096	North BC	F	54.035	-128.685	Kitimat
77	K_260	North BC	M	54.035	-128.685	Kitimat
78	K_276	North BC	M	54.035	-128.685	Kitimat
79	IC4096	South BC	M	49.176	-122.154	Inch	0.170819, 0.173353
80	W051	Washington	M	47.87	-121.72	Wallace
81	W060	Washington	U	47.87	-121.72	Wallace
82	IC0039	South BC	M	49.176	-122.154	Inch	0.170819, 0.170037
83	IC3613	South BC	M	49.176	-122.154	Inch	0.173353, 0.170037
